# Supplementary material for: Temporal changes in the associations between diagnosed psychiatric disorders and dropping out of school early
Source: Eur Child Adolesc Psychiatry. 2023 Jun 29;33(5):1443–50. doi: 10.1007/s00787-023-02252-2 (PMC11098921; doi:10.1007/s00787-023-02252-2)
Supplement: Supplementary file 1 — Supplementary file1 (XLSX 14 KB) [file 787_2023_2252_MOESM1_ESM.xlsx]

## Sheet: Supp. 1
Supplemental Table 1. Included and excluded hospital districts
Included	District name in Finnish
Yes	Kanta-Häme
	Päijät-Häme
	Pohjois-Karjala
	Pohjois-Savo
	Keski-Suomi
	Vaasa
	Länsi-Pohja
	HUS
No	Varsinais-Suomi
	Satakunta
	Pirkanmaa
	Kymenlaakso
	Etelä-Karjala
	Etelä-Savo
	Itä-Savo
	Keski-Pohjanmaa
	Pohjois-Pohjanmaa
	Kainuu
	Lappi
	Other

## Sheet: Supp. 2
Supplemental Table 2. Categorisation of diagnoses
Diagnostic group	More detailed description of diagnostic group	ICD-10 code
Any psychiatric or neurodevelopmental disorder		F10-F69 and F80-F99
Depressive disorders	Unipolar and unspecified affective disorders	F32-F39
Anxiety disorders	Neurotic, stress-related and somatoform disorders	F40-F48
Learning disabilities	Speech, scholastic and coordination disorders	F80-F83
Autism spectrum disorders		F84
Conduct disorder	Includes oppositional defiant disorder	F91, F90.1

## Sheet: Supp. 3
Supplemental table 3. Results of the multivariate analyses of school dropout in subjects diagnosed with psychiatric or neurodevelopmental diagnoses in adolescence with sociodemographic characteristics, all hospital diastricts included.
	1987	1997
Diagnostic group	OR (95 % CI), p-value	OR (95 % CI), p-value
Any psychiatric or neurodevelopmental disorder	2.3 (1.9-2.7), p<0.001	2.8 (2.4-3.2), p<0.001
Depressive disorders	2.4 (1.7-3.2), p<0.001	1.0 (0.7-1.4), p=0.84
Anxiety disorders	2.1 (1.4-2.9), p<0.001	1.9 (1.4-2.4), p<0.001
Learning disabilites	2.5 (1.7-3.5), p<0.001	4.6 (3.7-5.6), p<0.001
Autism spectrum disorder	11.2 (6.7-17.9), p<0.001	8.9 (6.7-11.5), p<0.001
Conduct disorder	2.5 (1.7-3.6), p<0.001	1.9 (1.4-2.6), p<0.001
Out-of-home-care by child protection	2.6 (1.9-3.5), p<0.001	2.3 (1.8-2.8), p<0.001
Abbreviations: OR, odds ratio; CI, confidence interval
The multivariate analysis included sex and parental sociodemographic characteristics
